# Supplementary material for: Genomic Survey of Selection Footprints in Three Buffalo Breeds from Eastern Europe
Source: Animals (Basel). 2026 May 16;16(10):1529. doi: 10.3390/ani16101529 (PMC13203351; doi:10.3390/ani16101529)
Supplement: Supplementary file 1 [file animals-16-01529-s001.zip]

Archive with 1 entries (1 files):
- animals-4323090-supplementary.pdf
